# Supplementary material for: Transcriptomic profiling and RANKL/RANK/OPG-mediated osteoclastogenesis in zebrafish larvae under simulated microgravity conditions
Source: Front Cell Dev Biol. 2026 May 4;14:1786373. doi: 10.3389/fcell.2026.1786373 (PMC13181342; doi:10.3389/fcell.2026.1786373)
Supplement: Supplementary file 2 [file DataSheet1.xlsx]

## Sheet: Sheet1
Terms
biomineral tissue development
BMP signaling pathway				Supplementary Data 1– Bone and Skeleton-Related GO/KEGG Terms Selection To systematically identify genes associated with bone development, skeletal morphogenesis, and related processes, GO and KEGG enrichment results were filtered using a curated list of relevant biological terms. This list included categories directly linked to bone and cartilage biology, signaling pathways regulating skeletal d…
BMP signaling pathway involved in heart development
BMP signaling pathway involved in heart jogging
BMP signaling pathway involved in mesodermal cell fate specification
bone
bone development
bone mineralization
bone mineralization involved in bone maturation
bone morphogenesis
bone remodeling
bone resorption
calcium activated phosphatidylcholine scrambling
calcium activated phosphatidylserine scrambling
calcium activated phospholipid scrambling
calcium ion homeostasis
calcium ion import across plasma membrane
calcium ion transmembrane transport
calcium ion transport
calcium-dependent cell-cell adhesion via plasma membrane cell adhesion molecules
calcium-mediated signaling
cartilage
cartilage development
cartilage development involved in endochondral bone morphogenesis
cartilage morphogenesis
cell differentiation
chondrocyte development
chondrocyte differentiation
chondrocyte proliferation
collagen biosynthetic process
collagen catabolic process
collagen fibril organization
collagen metabolic process
collagen-activated tyrosine kinase receptor signaling pathway
collateral sprouting
cranial nerve development
cranial nerve morphogenesis
cranial skeletal system development
cranial suture morphogenesis
dermal bone morphogenesis
extracellular matrix structure
extracellular matrix organization
embryonic cranial skeleton morphogenesis
embryonic skeletal joint development
embryonic skeletal system development
embryonic skeletal system morphogenesis
endochondral ossification
growth plate cartilage development
mineralization
intramembranous ossification
negative regulation of bone mineralization involved in bone maturation
negative regulation of ossification
ossification
osteocyte
osteoblast proliferation
osteoblast maturation
osteoblast fate commitment
osteoclast activation
osteo
osteoblast development
osteoblast differentiation
osteoclast development
osteoclast differentiation
otic placode formation
otic vesicle development
otic vesicle formation
otic vesicle morphogenesis
otolith development
otolith morphogenesis
perichondral ossification
positive regulation of bone mineralization
regulation of BMP signaling pathway
regulation of BMP signaling pathway involved in heart jogging
regulation of bone development
regulation of bone mineralization
regulation of bone remodeling
regulation of calcium ion transport
regulation of calcium-mediated signaling
regulation of cartilage development
regulation of ossification
regulation of osteoblast differentiation
regulation of osteoblast proliferation
regulation of osteoclast development
skeletal
skeletal system growth
skeletal system development
skeletal system morphogenesis
tooth mineralization
Wnt signaling pathway
Wnt signaling pathway involved in dorsal/ventral axis specification
Wnt signaling pathway involved in somitogenesis
Wnt signaling pathway, calcium modulating pathway
