# Supplementary material for: Transcriptomic profiling and RANKL/RANK/OPG-mediated osteoclastogenesis in zebrafish larvae under simulated microgravity conditions
Source: Front Cell Dev Biol. 2026 May 4;14:1786373. doi: 10.3389/fcell.2026.1786373 (PMC13181342; doi:10.3389/fcell.2026.1786373)
Supplement: Supplementary file 3 [file DataSheet2.xlsx]

## Sheet: Sheet1
Genes
2610005l07rik
abcc6a					Supplementary Data 2 - Curated list of 2,350 bone-associated genes. The curated list of 2,350 bone-associated genes was compiled from zebrafish transcriptome data, KEGG and GO annotations, human and mouse orthologs, and selected literature. It includes key regulators of osteoblast and osteoclast activity, skeletal development, extracellular matrix formation, and mineralization. This comprehensive…
abcc6b.1
acan
acana
acanb
acd
ackr3a
ackr3b
ackr4a
ackr4b
acp2
acp5
acp5a
acp5b
acsl4a
actb2
actn3
acvr1l
acvr2a
acvr2aa
acvr2b
acvr2ba
acvrl1
ada
adamts12
adamts17
adamts7
adamts9
adarb1a
adgra2
adgrg6
adgrv1
agrn
ahi1
ahr2
aida
aimp2
akap13
akt2
alcama
aldh1a2
aldh7a1
alpl
alx1
alx3
alx4
AmCyan
amer1
amer2
amotl2a
and1
and2
angpt1
angpt2a
ankhb
ankrd11
ankrd39
ankrd6b
ano6
anxa2
anxa5
anxa6
ap2m1a
ap2m1b
apbb2b
apc
apc2
apcdd1l
apela
aplnra
aplnrb
apoeb
arcn1b
arhgap17a
arhgap17b
arhgef1a
arid5a
arid5b
arl15b
arse
arvcfa
arvcfb
asah1b
asb15b
ascl1a
ascl1b.ENSDARG00000101628
ash1l
asip1
asph
asxl1
asxl2
asz1
atf2
atf4a
atg9a
atg9b
atl1
atoh1b
atoh7
atoh8
atp13a1
atp13a2
atp1a1a.1
atp1a2a
atp1b2b
atp2a1
atp2a1l
atp2a2a
atp2a2b
atp2a3
atp2b1a
atp2b1b
atp2b2
atp2b3a
atp2b3b
atp2b4
atp2c1
atp6ap1
atp6ap2
atp6v0cb
atp6v1aa
atp6v1h
atp7a
atraid
axin1
axin2
b3gat3
b3glct
b4galt5
bambia
bambib
bap1
barx1
barx2
batf
bbln
bbs1
bbs2
bbx
bcan
bcl2l10
bcl2l16
bcl9
bcl9l
becn1
BFP
bglap
bglap2
bglap3
bglapl
bgn
bgna
bgnb
blk
bloc1s2
bmi1
bmncr
bmp 3b
bmp1
bmp10
bmp15
bmp16
bmp1a
bmp2
bmp2a
bmp2b
bmp2k
bmp3
bmp4
bmp5
bmp6
bmp7
bmp7a
bmp7b
bmp8
bmp8a
bmp8b
bmper
bmpr1a
bmpr1aa
bmpr1ab
bmpr1b
bmpr1ba
bmpr1bb
bmpr2
bmpr2a
bmpr2b
bnc2
borcs8
bpnt2
bptf
brdt
btbd6a
btbd6b
btk
buc
BX571884.2
bzw2
c1qtnf12
c8a
ca2
ca6
CABZ01053221.1
CABZ01071903.1
CABZ01085140.1
CABZ01086835.1
cabz01093075.1
CABZ01109081.1
CABZ01110379.1
cachd1
cacna1aa
cacna1ab
cacna1ba
cacna1bb
cacna1c
cacna1da
cacna1eb
cacna1fb
cacna1g
cacna1ha
cacna1ia
cacna1s
cacna1sa
cacna1sb
cacna2d1a
cacna2d2a
cacna2d2b
cacna2d3
cacna2d4b
cacnb1
cacnb2a
cacnb2b
cacnb3a
cacnb3b
cacnb4a
cacnb4b
cacng1a
cacng1b
cacng2a
cacng2b
cacng3b
cacng4a
cacng4b
cacng5a
cacng5b
cacng6a
cacng6b
cacng7a
cacng7b
cacng8a
cacng8b
cadm1
cadm1b
calb1
calb2a
calb2b
calca
calm2a
camk1da
capn3b
caprin1a
caprin1b
caprin2
carf
carm1
casq1a
casq1b
casq2
casr
cav1
cav2
cav3
cavin4a
cax1
cax2
cbarpb
cbfa1
cbp1
cbp2
cbs
ccdc154
ccdc47
ccdc88aa
ccdc88c
ccn1
ccn2
ccn3
ccn4
ccn6
ccny
ccnyl1
ccr10
ccr12a
ccr12b.1
ccr2
ccr2.ENSDARG00000105363
ccr6a
ccr6b
ccr7
ccr8.1
ccr9a
ccr9b
cd36
cd36l1
cd36l2
cd81b
cdh10a
cdh11
cdh12a
cdh18a
cdh2
cdh5
cdh6
cdh7a
cdk20
cdkn1c
cdkn2aip
cdmp1/
cdx1
cdx1a
cdx1b
cdx4
cebpd
cemip2
cep131
cep290
cep55l
cer1
Cerulean
cfap157
cfdp1
cfh
chad
chadl
chaserr
chd2
chd7
chd8
cherp
chico
chrd
chrdl2
chrna1
chst11
chsy1
cited2
Citrine
ckap4
cktsf1b1
cldn18
cldn7b
cldnd
cldng
cldnj
clec11a
clec3b
clec3ba
clec3bb
clptm1
clul1
cmklr1
cmklrl2
cmklrl2.ENSDARG00000110362
cmn
cnbpa
cnmd
cnr2
cog4
col10a1
col10a1a
col10a1b
col11a1
col11a1a
col11a2
col12a1
col12a1l
col13a1
col14a1
col15a1
col15a1b
col16a1
col17a1
col18a1
col19a1
col1a1
col1a1a
col1a1b
col1a2
col22a1
col27a1
col27a1a
col27a1b
col2a1
col2a1a
col2a1b
col3a1
col4a1
col4a2
col4a3
col4a3bp
col4a4
col4a5
col4a6
col4a6
col5a1
col5a2
col5a2a
col5a3a
col6a1
col6a2
col6a3
col7a1
col8a1
col8a1b
col8a2
col9a1
col9a1a
col9a1b
col9a2
col9a3
colq
comp
comp
copa
cpamd8
cpe
cpne1
cpne2
cpne3
cpne4a
cpne4b
cpne5a
cpne5b
cpne7
cpne8
cr2
crbn
creb3l2
crebl2
crispld2
crtap
csf1ra
csf1rb
csf3r
csgalnact1
csnk1a1
csnk1da
csnk1db
csnk1e
csnk1g1
csnk1g2a
csnk1g2b
csnk2b
csrnp1
csrp1a
cst5
ctbp2a
ctc1
ctnna2
ctnnb1
ctnnb2
ctnnbip1
ctsk
cul4a
cx43
cxcr2
cxcr3.1
cxcr3.2
cxcr3.3
cxcr4a
cxcr4b
cyfip1
cylda
cyldb
cyldl
cyp26b1
cyp27b1
cytl1
cyyr1
daam2
dab2
dact2
dact3a
dazl
dcaf7
dcdc2b
dchs1
dcn
dcst1
ddr1
ddr2
ddr2a
ddr2l
ddrgk1
ddx3xa
ddx3xb
ddx4
ddx46
deaf1
dhrs3
dicer1
disc1
disp1
dixdc1a
dixdc1b
dkk1a
dkk1a
dkk1b
dkk2
dkk3a
dkk3b
dla
dlb
dlc
dld
dlg1
dlk1
dll3
dlx1
dlx1a
dlx1as
dlx2
dlx2a
dlx2b
dlx3
dlx3b
dlx4
dlx4a
dlx4b
dlx5
dlx5a
dlx6
dlx6a
dmd
dmrt1
dmrt2
dmxl2
dnajb11
dnm3os
dnmt1
doc2a
doc2b
dot1l
dpt
dpysl2b
draxin
drd2a
drd2b
drd2l
drd3
drd4a
drd4-rs
dscaml1
dspp
DsRed
DsRed2
dtdst/dtd
dusp6
dvl1b
dvl2
dvl3a
dvl3b
dym
dync2i1
eaf1
eaf2
ebp
ecm1
ecm1a
ecm1b
eda
edar
edn1
edn2
edn3b
ednra
ednraa
ednrab
eef1a1l1
eef1a2
efemp1
efna2a
efna5b
efnb2a
efnb3b
egf
EGFP
egfra
Egr1
ehf
eif2ak3
eif3f
eif4a3
eif4a3l1
eif4a3l2
elf1
elf2a
elf2b
elf3
elk1
elk3
elk4
enam
enpp1
enpp2
ENSDARG00000004386
ENSDARG00000016964
ENSDARG00000029930
ENSDARG00000030803
ENSDARG00000042213
ENSDARG00000043079
ENSDARG00000053091
ENSDARG00000056704
ENSDARG00000058270
ENSDARG00000059707
ENSDARG00000063268
ENSDARG00000063519
ENSDARG00000077783
ENSDARG00000079639
ENSDARG00000086055
ENSDARG00000086314
ENSDARG00000098856
ENSDARG00000100287
ENSDARG00000100308
ENSDARG00000102191
ENSDARG00000102769
ENSDARG00000104756
ENSDARG00000106018
ENSDARG00000108298
ENSDARG00000110756
ENSDARG00000112728
ENSDARG00000115222
entpd5a
eomes
ep300
ep300a
ep300b
epha2
epyc
ercc2
erf
erfl1
erfl3
erg
errfi1
esco2
esrra
esrrga
esrrgb
et al.
etl4
ets2
etv1
etv2
etv4
etv5a
etv5b
etv7
evc
eve1
evx1
ewsr1a
ext1
ext2
ext3
eya1
eya2
eya3
eya4
ezh2
factor 10
faf1
fam155a
fam155b
fam20b
fam20c
fam53b
fancb
fat1a
fat3a
fat4
fbln5
fbn1
fbn2
fbxl15
fbxw11b
fbxw4
fbxw7
fcho1
fcn1
fcn2
fcn3
fer
fermt2
fes
fev
fezf1
fezf2
fgf10a
fgf10b
fgf16
fgf17
fgf18
fgf18a
fgf18b
fgf19
fgf1a
fgf1b
fgf2
fgf20a
fgf20b
fgf21
fgf22
fgf23
fgf24
fgf3
fgf4
fgf5
fgf6
fgf6a
fgf6b
fgf7
fgf8
fgf8a
fgf8b
fgf9
fgfr1
fgfr1a
fgfr1b
fgfr1op
fgfr2
fgfr3
fgfrl1
fgfrl1a
fgfrl1b
fgr
fhl1b
fli1a
fli1b
flnb
flnba
flot1b
flt3
flt4
flvcr1
fmn1
fmr1
fn1
FO704786.1
FO904844.1
fosb
fosl2
foxa
foxa1
foxa2
foxa3
foxb1a
foxb1b
foxc1
foxc1a
foxc1b
foxc2
foxd1
foxd2
foxd3
foxd5
foxe1
foxe3
foxh1
foxi1
foxi2
foxi3a
foxi3b
foxl1
foxl2a
foxl2b
foxn3
foxo3b
foxp1
foxq1a
foxq1b
foxq2
foxr1
FP102169.1
fras1
frem1
frk
frmd8
frzb
fst
fsta
fstb
fstl1a
fstl1b
fstl3
fstl4
fstl5
fto
furina
furinb
fuz
fyna
fynb
fzd1
fzd10
fzd2
fzd3a
fzd3b
fzd4
fzd5
fzd6
fzd7a
fzd7b
fzd8a
fzd8b
fzd9a
fzd9b
gabpa
gadd45ba
galnt2
galnt3
gap43
gapdhs
gas1
gas5
gas8
gata3
gba
gbx1
gcm2
gdf10
gdf11
gdf2
gdf3
gdf5
gdf6
gdf6a
gdf6b
gdf7
gdf9
gem
GFP
gfpt1
ggcx
gh1
ghrl
gid8a
gid8b
gja1
gja1b
gja5
glg1
gli1
gli2
gli3
gm1/glb1
gmppab
gna11
gnao1a
gnaq
gnas
gnas1
gnptab
gns
gpatch3
gpc3
gpc4
gpc5a
gpc5b
gper1
gpld1
gpr137
gpr137ba
gpr137bb
gpr137c
gpr161
gpr183a
gpr68
gprc6a
gpx4b
grb10a
grb10b
grem1
grem1a
grem2b
grhl2
grhprb
gria1a
gria1b
gria2a
grin1a
grin1b
grk5
grm1b
grm5b
gsc
gsk3aa
gsk3ab
gsk3ba
gsk3bb
gskip
gusb
hand1
hand2
hapln1
hapln1a
hapln1b
hapln2
hapln3
hapln4
has2
hcfc1b
hck
hdac1
hdac4
hdlbpa
henmt1
herpud1
hes5
hes7
hexa
hexb
hhip
hif1a
hjv
hmga2
hmx3a
hmx3b
hnf1ba
hnf4a
hnf4g
hnrnpub
homer1b
hopx
hormad1
hotair
hottip
hox11
hoxa1
hoxa10
hoxa11
hoxa13
hoxa1a
hoxa2
hoxa2
hoxa3
hoxa4
hoxa4a
hoxa5
hoxa6
hoxa7
hoxa9
hoxa9a
hoxa9b
hoxb1
hoxb13
hoxb2
hoxb3
hoxb3a
hoxb4
hoxb4a
hoxb5
hoxb6
hoxb7
hoxb8
hoxb9
hoxb9a
hoxc10
hoxc11
hoxc12
hoxc13
hoxc3a
hoxc4
hoxc4a
hoxc5
hoxc6
hoxc8
hoxc9
hoxc9a
hoxd1
hoxd10
hoxd11
hoxd12
hoxd13
hoxd3
hoxd3a
hoxd4
hoxd4a
hoxd8
hoxd9
hoxd9a
hrc
hrc.ENSDARG00000063347
hs2st1a
hs6st2
hsd17b1
hsd17b7
hsp90b1
hspg2
htr1b
htt
hwa
hyal1
hyal2
hyal3
icn
icn2
id1
id2a
id2b
id3
id4
ida/idua
idh3g
ids
idua
ifitm5
ift140
ift172
ift20
ift25
ift80
igf1
igf2
igfbp3
ihh
ihha
ihhb
il11a
il11b
il17f
il1b
il22
il26
il34
il4
il6
ilvbl
impact
inhbaa
inka1a
inppl1
inppl1a
ins
insb
insig1
insig2
insm1a
insm1b
invs
iqcg
irs1
irx5
irx5a
irx7
isl1
itga1
itga10
itga2
itga3
itga5
itga7
itgam
itgav
itgb1
itgb3b
itgb6
itgb8
itpr1a
itpr1b
itpr3
iv prtn3
jade1
jag1a
jag1b
jag2
jarid2b
jmjd6
josd1
josd2
jun
jupa
Kaede
kat2a
kat2b
kat6a
kcnh6a
kcnmb2
kctd15a
kdelr2a
kdm6a
kdr
kdrl
kif5ba
kifbp
KikGR
KillerRed
kita
klf2b
klhl12
kng1
kras
kremen1
krtcap2
ksr2
l1cama
l1camb
lama5
lar1
large1
larp7
lats1
lats2
lbx1b
lbx2
lck
ldb2a
ldlrap1a
lef1
lemd3
leo1
lep
lepr
letm1
lfng
lft1
lft2
lgals3
lgals3a
lgals3b
lgmn
lgr4
lgsn
lhfpl6
lhx1
lhx2
lhx6a
lhx8a
lipa
lmbr1l
lmna
lmx1b
lmx1bb
lncpint
lnpk
LO017650.1
LO018336.1
LO018380.1
lox
loxa
loxl1
loxl2
loxl2a
loxl2b
loxl3a
loxl3b
loxl4
loxl5a
loxl5b
lpar1
lpar3
lrp5
lrp6
lrrc14b
lrrc17
lrrk1
lrrk2
ltbp3
ltf
lum
lyn
lyn.ENSDARG00000107511
lypd6
lzic
lzts2a
lzts2b
mab21l2
macc1
madh1
madh4
madh5
madh6
madh9
maf
man2b1
map2k6
map3k7
map3k7/
mapk11
mapk14
mapk3
mapk7
mapkkk
mapre2
marcksa
marcksb
marcksl1a
marcksl1b
masp1
matn1
matn3
matn3a
mboat2
mbtd1
mbtps1
mbtps2
mCherry
mcph1
mcu
mdfi
mdk
mecp2
med10
med12
med24
mef2aa
mef2b
mef2c
mef2ca
mef2cb
mef2d
megf8
meig1
meis1b
men1
meox1
mepe
mesd
metap2b
mettl14
mettl3
mex3c
mgaa
mgp
mia3
mib1
micu1
micu2
micu3a
micu3b
miga2
mir140
mir188
mir214a
mir223
mir2861
mkks
mkrn2
mks1
mkx
mllt10
mlnl
mmp10
mmp11a
mmp11b
mmp13
mmp13a
mmp13b
mmp14
mmp14a
mmp14b
mmp15a.ENSDARG00000051962
mmp15b
mmp16
mmp16b
mmp17a
mmp17b
mmp19
mmp2
mmp20a
mmp20b
mmp21
mmp23bb
mmp24
mmp25a
mmp25b
mmp28
mmp30
mmp8
mmp9
mNeonGreen
mosmo
mosmob
mpi
mRFP1
mScarlet
msgn1
msmo1
mst1
mst1rb
msx1
msx1/hox7
msx1a
msx1b
msx2
msx3
mt2
mthfd1l
musk
mustn1
mustn1a
mustn1b
myc
mycn
myd88
myf5
myf6
myhz2
mylipa
mylipb
myo1ha
myo1hb
myoc
myod1
myog
mysm1
myt1a
nab1
nab2
nansa
ncam1a
ncan
ncanb
ncoa3
ndp
ndr1
ndr2
ndrg2
ndst1
ndst1a
ndst3
nek1
nelfb
nelfe
net1
neurod1
neurod2
neurod4
neurod6a
neurod6b
neurog1
nfatc1
nfatc2
nfe2
nfia
nfib
nfix
nfya
nfyb
nhsb
nhsl1a
nhsl1b
nhsl2
nid
ninj1
nipbl
nipblb
nkd1
nkd2a
nkd3
nkd3.ENSDARG00000086218
nkx1.2la
nkx1.2lb
nkx2.1
nkx2.2a
nkx2.2b
nkx2.3
nkx2.4a
nkx2.4b
nkx2.5
nkx2.7
nkx3.3
nkx3-1
nkx3-2
nkx6.1
nkx6.2
nkx6.3
nle1
nlk1
nlk2
nodal
nog
nog1
nog2
nog3
nolc1
nomo
nono
norad
notch1b
notch2
notch3
notchl
notum
notum1a
notum2
npas4a
npas4l
nphp3
nppc
npr2
npr3
nr1d1
nr1d2b
nr1d4a
nr1d4b
nr1h3
nr1h4
nr1h5
nr1i2
nr2c1
nr2c2
nr2e1
nr2e3
nr2f1a
nr2f1b
nr2f2
nr2f5
nr2f6a
nr2f6b
nr3c1
nr5a2
nrg1
nrp1a
nrp1b
nrp2a
nrp2b
nsd2
nsmfb
ntn1b
ntrk1
ntrk2a
ntrk2b
ntrk3a
ntrk3b
nucb2a
nudt21
nup62l
nxn
obox1
obox2
obox3
obox5
obox6
obox7
obox8
oc90
ocrl
odam
ogn
omd
opa3
optc
orai1a
orai1b
orai2
osr1
osr2
ostn
otog
otogl
otol1a
otol1b
otomp
otor
otpb
p2rx4a
p2rx5
p2rx7
p3h1
p3h2
p3h3
p3h4
pace
pafah1b1
pafah1b1a
pafah1b1b
pak1
panx3
pappa2
papss2
papss2b
paqr5a
paqr5b
paqr7b
pax1
pax1b
pax2a
pax5
pax7
pax8
pax9
pbx1
pbx4
pbxip1
pcdh18a
pcgf2
pcgf5b
pcsk5
pcsk7
pdb1
pdb2
pdgfa
pdgfc
pdgfra
pdgfrb
pdia5
pepd
pex1
pex2/pxmp3
pex5/pxr1
pex6/paf2
pex7
pex7
phex
phex
phospho1
piezo1
piezo2a
pitx1
pitx2
piwil1
piwil2
pkd1
pkd1a
pkd1b
pkd1l2a
pkd1l2b.ENSDARG00000101214
pkd2
pkd2l1
pkdcc
pkdccb
plcb2
plcb3
plcd4a
pld6
plekha1
plekhb2
plod2
plod3
plpp3
pls3
plxna3
plxnb1
pmm2
pnpla6
pnx
poc1a
pogza
polr1c
polr1d
pomca
por
porcn
porcnl
pou3f1
pou3f3b
pou4f3
pparaa
pparab
pparda
ppardb
ppdpfa
ppdpfb
ppib
ppm1aa
ppm1ab
ppm1ba
ppm1bb
ppm1na
ppm1nb
ppp1r12a
ppp1r13l
ppp1r9a
ppp1r9ala
ppp1r9alb
ppp1r9ba
ppp1r9bb
ppp4cb
prdm1a
prdm5
prickle1a
prkaa1
prkaa2
prkca
prkcz
prkg2
prkra
prmt7
prnpb
prpsap2
prr7
prrc2a
prrc2c
prrx1
prrx1a
prrx1b
prrx2
prss12
prtn3
psen1
psen2
psmd12
psmd3
psmd7
ptbp1a
ptbp1b
ptch1
ptch2
ptena
ptenb
ptf1a
ptger4
ptges
pth
pth1a
pth1b
pth1r
pth2ra
pth3r
pth4
pthlh
pthlha
pthlhb
pthrp
ptk2ab
ptk2ba
ptk2bb
ptk6a
ptk6b
ptk7a
ptpn11
ptprc
ptprub
pts2
pum2
puraa
pygo1
pygo2
qki2
qkia
rab23
rab33b
rab8b
rack1
rai1
ramp2
ranbp3l
rap1aa
rap1ab
rap1b
rapgef2
rara
raraa
rarab
rarb
rarg
rarga
rargb
rasa4
rassf2
rb1
rbck1
rbl1
rbl2
rbm14a
rbm14b
rbm24a
rbms3
rbp4
rcan1a
rcan2
rcan3
rchy1
rcn1
rcn3
rdh1
rdh10
recql4
rela
rem1
rerea
rest
rflna
rflnb
rfng
RFP
rfx3
rfx6
rgma
rgmb
rgmd
rgn
rgp1
rgs18
rgs3a
rhoa
rhoab
rims1a
rims1b
rims2a
rims3
rims4
riox1
ripor2
ripply1
ripply2
rnasel3
rnf114
rnf14
rnf146
rnf2
rnf25
rock2a
ror2
rpl13
rpl38
rps6ka3b
rrad
rspo1
rspo2
rspo3
rspo4
runx1
runx2
runx2a
runx2b
runx3
rxfp3.3a1
rxfp3.3a2
rxfp3.3a3
rxfp3.3b
rxraa
rxrab
rxrba
rxrbb
rxrgb
ryk
ryr1
ryr1a
ryr1b
ryr2b
ryr3
s100a10a
s100b
s100s
s100t
s1pr2
sall4
saraf
sarm1
satb2
sbds
scfd1
scgn
schip1
scin
scml1
scml2
scn8ab
scpp1
scpp5
scrib
scube1
scube2
scx
scxa
sdc2
sdf4
sebox
sec13
sec14l8
sec23a
sec23b
sec24d
sec31a
sedl
selenok
selenon
selp
selplg
sema3aa
sema3ab
sema3d
sema4d
sema4e
sema5a
sema5ba
sema5bb
serp1
serpinf1
serpinh1
serpinh1a
serpinh1b
setd2
setdb1
sfrp1
sfrp1a
sfrp1b
sfrp2
sfrp4
sfrp5
sgpl1
sh3pxd2b
sharpin
shh
shha
shox
shox2
shrprbck1r
si:ch1073-406l10.2
si:ch211-129c21.1
si:ch211-194e15.5
si:ch211-202p1.5
si:ch211-207d6.2
si:ch211-244c8.4
si:ch211-247n2.1
si:ch211-285f17.1
si:ch211-38m6.7
si:ch211-89o9.4
si:ch73-160i9.2
si:ch73-206d17.1
si:ch73-340m8.2
si:ch73-362m14.2
si:dkey-101k6.5
si:dkey-11p23.7
si:dkey-14d8.6
si:dkey-14d8.7
si:dkey-1c11.1
si:dkey-222b8.1
si:dkey-222b8.1.ENSDARG00000070428
si:dkey-243i1.1
si:dkey-253i9.4
si:dkey-283b1.7
si:dkey-28b4.8
si:dkey-31c13.1
si:dkeyp-20g2.1
si:rp71-45k5.2
siglec15
siglec15l
sik1
sik3
sim1a
sim1b
sin3b
six1
six2
six4
ski
skia
skib
skilb
skor1a
skor1b
sla1a
slc10a7
slc24a1
slc24a2
slc24a3
slc24a4a
slc24a4b
slc24a5
slc24a6a
slc25a24
slc25a5
slc26a2
slc2a10
slc2a1b
slc33a1
slc35b2
slc35d1
slc38a10
slc39a1
slc39a14
slc39a3
slc39a5
slc40a1
slc4a1b
slc8a1a
slc8a1b
slc8a2a
slc8a2b
slc8a3
slc8a4a
slc8a4b
slc8b1
slc9a3r1a
slc9b2
slit2
smad1
smad2
smad3
smad3a
smad3b
smad4a
smad5
smad6a
smad6b
smad7
smad9
smchd1
smdt1b
smo
smoc1
smoc2
smoh
smpd3
smurf1
smurf2
snai1
snai2
snorc
snw1
snx10
snx19
sod3b
sost
sostdc1a
sostdc1b
sox10
sox11
sox11a
sox11b
sox12
sox14
sox17
sox18
sox19a
sox19b
sox1a
sox1b
sox2
sox21a
sox21b
sox3
sox32
sox4a
sox4b
sox5
sox6
sox7
sox9
sox9a
sox9b
sp1
sp3
sp5
sp5l
sp7
sparc
sparta
spartb
spast
spaw
specc1lb
spef2
spi1a
spi1b
spi2
spic
spint1a
spns2
spock3
spp1
spp2
spry2
sptan1
src
srd5a1
srd5a2
srd5a2a
srd5a2b
srf
srrm4
ssr1
ssr3
ssuh2rs1
st3gal8
stac
stac3
stat3
stc1
stc1l
stc2a
stc2b
stim1a
stim1b
stim2a
stim2b
stimate
stm
strbp
stx2a
stx2b
stxbp1b
styk1a
styk1b
suco
[truncated: 351 more rows]
